# Supplementary material for: Computational Prediction of acyl-coA Binding Proteins Structure in Brassica napus
Source: PLoS One. 2015 Jun 11;10(6):e0129650. doi: 10.1371/journal.pone.0129650 (PMC4465970; doi:10.1371/journal.pone.0129650)
Supplement: S1 Table — (XLSX) [file pone.0129650.s005.xlsx]

## Sheet: Additional file 1
	S1 Table: Amino acid composition of BnACBPs
		Small ACBPs				Ankyrin repeats ACBPs				Large ACBPs				Kelch motif ACBPs
		BNAANNG25690D	BNAA05G36060D	BNAA08G07670D	BNACNNG15340D	BNAA02G10270D	BNAA01G16660D	BNAC02G44810D	BNAC01G20440D	BNAA01G13710D	BNAA03G46540D	BNAC01G16110D	BNAC07G38820D	AIS76194	AIS76195	AIS76196	AIS76197	AIS76198	AIS76199	AIS76200	AIS76201
	Ala (A)	0.111	0.12	0.12	0.12	0.129	0.093	0.124	0.093	0.089	0.08	0.08	0.089	0.071	0.074	0.071	0.073	0.075	0.071	0.075	0.075
	Arg (R)	0.022	0.022	0.022	0.022	0.044	0.036	0.038	0.036	0.039	0.036	0.041	0.039	0.042	0.042	0.041	0.034	0.037	0.042	0.043	0.039
	Asn (N)	0	0.011	0.022	0.011	0.032	0.027	0.038	0.03	0.034	0.041	0.033	0.036	0.047	0.045	0.045	0.046	0.045	0.05	0.045	0.047
	Asp (D)	0.056	0.054	0.054	0.043	0.082	0.08	0.088	0.082	0.058	0.052	0.055	0.055	0.05	0.054	0.05	0.043	0.046	0.048	0.054	0.05
	Cys (C)	0	0	0	0	0.012	0.008	0.012	0.008	0.008	0.008	0.011	0.008	0.008	0.006	0.009	0.009	0.009	0.008	0.006	0.008
	Gln (Q)	0.022	0.022	0.022	0.033	0.032	0.036	0.029	0.038	0.021	0.017	0.025	0.019	0.051	0.048	0.054	0.04	0.039	0.05	0.049	0.054
	Glu (E)	0.111	0.109	0.109	0.12	0.102	0.099	0.091	0.096	0.176	0.174	0.184	0.175	0.08	0.08	0.081	0.076	0.075	0.084	0.079	0.081
	Gly (G)	0.056	0.054	0.054	0.054	0.061	0.063	0.065	0.063	0.068	0.075	0.066	0.075	0.075	0.074	0.075	0.078	0.078	0.075	0.073	0.077
	His (H)	0.011	0.011	0.011	0	0.018	0.019	0.027	0.019	0.008	0	0.005	0.003	0.023	0.023	0.026	0.03	0.03	0.024	0.022	0.024
	Ile (I)	0.022	0.022	0.022	0.022	0.032	0.049	0.032	0.047	0.039	0.028	0.049	0.036	0.033	0.026	0.032	0.036	0.036	0.033	0.025	0.033
	Leu (L)	0.078	0.087	0.087	0.087	0.094	0.093	0.097	0.091	0.084	0.069	0.082	0.069	0.086	0.092	0.086	0.091	0.091	0.089	0.09	0.087
	Lys (K)	0.122	0.12	0.109	0.12	0.058	0.06	0.059	0.06	0.039	0.055	0.044	0.05	0.054	0.056	0.051	0.06	0.058	0.05	0.054	0.053
	Met (M)	0.056	0.043	0.043	0.043	0.02	0.014	0.018	0.014	0.026	0.039	0.03	0.039	0.017	0.02	0.017	0.019	0.019	0.017	0.019	0.017
	Phe (F)	0.033	0.022	0.022	0.022	0.026	0.019	0.024	0.022	0.016	0.025	0.027	0.025	0.02	0.018	0.02	0.018	0.019	0.02	0.018	0.018
	Pro (P)	0.033	0.033	0.033	0.033	0.026	0.044	0.027	0.044	0.024	0.022	0.022	0.03	0.048	0.048	0.05	0.051	0.049	0.048	0.049	0.047
	Ser (S)	0.067	0.098	0.076	0.098	0.091	0.093	0.088	0.088	0.089	0.086	0.077	0.078	0.105	0.102	0.108	0.103	0.103	0.104	0.102	0.11
	Thr (T)	0.1	0.065	0.087	0.065	0.032	0.055	0.035	0.058	0.047	0.047	0.055	0.042	0.068	0.066	0.063	0.069	0.063	0.068	0.064	0.063
	Trp (W)	0.022	0.022	0.022	0.022	0.023	0.022	0.024	0.022	0.008	0.011	0.008	0.008	0.023	0.023	0.023	0.022	0.022	0.023	0.022	0.023
	Tyr (Y)	0.022	0.033	0.033	0.033	0.026	0.025	0.027	0.025	0.008	0.008	0.005	0.008	0.024	0.026	0.024	0.022	0.021	0.024	0.025	0.024
	Val (V)	0.056	0.054	0.054	0.054	0.058	0.063	0.056	0.063	0.118	0.127	0.099	0.116	0.08	0.081	0.077	0.075	0.081	0.077	0.081	0.072
	Pyl (O)	0	0	0	0	0	0	0	0	0	0	0	0	0	0	0	0	0	0	0	0
	Sec (U)	0	0	0	0	0	0	0	0	0	0	0	0	0	0	0	0	0	0	0	0
	Negative residue	15	15	15	15	63	65	61	65	89	82	87	83	86	89	87	80	81	88	89	87
	Positive residue	13	13	12	13	35	35	33	33	30	33	31	32	64	65	61	63	64	61	65	61
	Hydrophilic		Negative
	Hydrophobic		Positive
