# Supplementary material for: Computational Prediction of acyl-coA Binding Proteins Structure in Brassica napus
Source: PLoS One. 2015 Jun 11;10(6):e0129650. doi: 10.1371/journal.pone.0129650 (PMC4465970; doi:10.1371/journal.pone.0129650)
Supplement: S2 Table — (XLSX) [file pone.0129650.s006.xlsx]

## Sheet: Feuil1
	S2 Table: Predicted subcellular localization of BnACBPs - TargetP 1.1 analysis
		Gene	cTP	mTP	SP	Other	Loc	RC
	Small	BNAANNG25690D	0.162	0.079	0.09	0.878	O	2
		BNAA05G36060D	0.146	0.092	0.11	0.849	O	2
		BNAA08G07670D	0.179	0.097	0.083	0.868	O	2
		BNACNNG15340D	0.155	0.095	0.109	0.832	O	2
	Ankyrin repeats	BNAA02G10270D	0.006	0.039	0.985	0.027	S	1
		BNAA01G16660D	0.01	0.041	0.966	0.067	S	1
		BNAC02G44810D	0.004	0.047	0.985	0.055	S	1
		BNAC01G20440D	0.01	0.043	0.967	0.071	S	1
	Large	BNAA01G13710D	0.006	0.023	0.992	0.038	S	1
		BNAA03G46540D	0.007	0.026	0.991	0.028	S	1
		BNAC01G16110D	0.006	0.023	0.992	0.032	S	1
		BNAC07G38820D	0.006	0.034	0.988	0.032	S	1
	Kelch motif	AIS76194	0.047	0.323	0.052	0.694	O	4
		AIS76195	0.051	0.271	0.06	0.69	O	3
		AIS76196	0.029	0.36	0.073	0.687	O	4
		AIS76197	0.071	0.168	0.088	0.635	O	3
		AIS76198	0.192	0.103	0.093	0.393	O	4
		AIS76199	0.041	0.314	0.06	0.726	O	3
		AIS76200	0.06	0.279	0.052	0.627	O	4
		AIS76201	0.054	0.253	0.061	0.698	O	3
	cTP	chloroplast transit peptide - Chloroplast
	mTP	mitochondrial targeting peptide - Mitochondria
	SP	signal peptide - Secretory pathway
	RC	reliability class (1 is the highest prediction, 5 is the lowest prediction)
	O	other location
