# Supplementary material for: Computational Prediction of acyl-coA Binding Proteins Structure in Brassica napus
Source: PLoS One. 2015 Jun 11;10(6):e0129650. doi: 10.1371/journal.pone.0129650 (PMC4465970; doi:10.1371/journal.pone.0129650)
Supplement: S3 Table — (XLSX) [file pone.0129650.s007.xlsx]

## Sheet: Feuil1
	S3 Table: Predicted subcellular localization of BnACBPs - MultiLoc2
		Gene	Cytoplasmic	Nuclear	Chloroplast	Mitochondrial	Peroxysomal	Extracellular	Vacuolar	Plasma membrane	Golgi apparatus	Endoplasmic reticulum
	Small	BNAANNG25690D	0.93	0.05	0	0	0.01	0	0	0	0	0
		BNAA05G36060D	0.92	0.07	0	0	0.01	0	0	0	0	0
		BNAA08G07670D	0.92	0.06	0	0	0.01	0	0	0	0	0
		BNACNNG15340D	0.93	0.06	0	0	0.01	0	0	0	0	0
	Ankyrin repeats	BNAA02G10270D	0.04	0.01	0.01	0.01	0.01	0.14	0.03	0.19	0.22	0.34
		BNAA01G16660D	0.04	0.01	0	0.01	0.01	0.09	0.02	0.09	0.15	0.58
		BNAC02G44810D	0.05	0.01	0.01	0.01	0.01	0.14	0.04	0.17	0.17	0.39
		BNAC01G20440D	0.04	0.01	0	0.01	0.01	0.08	0.03	0.09	0.14	0.59
	Large	BNAA01G13710D	0.03	0	0	0	0	0.2	0.07	0.04	0.03	0.62
		BNAA03G46540D	0.08	0.02	0.01	0.01	0.02	0.13	0.15	0.06	0.05	0.49
		BNAC01G16110D	0.03	0.02	0	0	0.02	0.24	0.11	0.04	0.03	0.53
		BNAC07G38820D	0.04	0.01	0	0	0.01	0.26	0.2	0.05	0.03	0.39
	Kelch motif	AIS76194	0.92	0.04	0	0	0.03	0	0	0	0	0
		AIS76195	0.85	0.05	0.03	0.03	0.03	0.01	0	0	0	0
		AIS76196	0.92	0.04	0	0	0.02	0	0	0	0	0
		AIS76197	0.44	0.04	0.39	0.09	0.02	0.01	0.01	0	0	0
		AIS76198	0.51	0.03	0.36	0.07	0.02	0.01	0.01	0	0	0
		AIS76199	0.93	0.03	0	0	0.03	0	0	0	0	0
		AIS76200	0.89	0.05	0.01	0.01	0.03	0	0	0	0	0
		AIS76201	0.86	0.06	0.02	0.02	0.02	0.01	0	0	0	0
